# Supplementary material for: Biological Activities and LC–QTOF–MS-Based Phytochemical Characterization of Onosma alboroseum Fisch. et Mey. subsp. alboresum var. alboroseum Extracts and Extract-Loaded Nanoparticles
Source: Pharmaceuticals (Basel). 2026 Mar 11;19(3):451. doi: 10.3390/ph19030451 (PMC13029086; doi:10.3390/ph19030451)
Supplement: Supplementary file 1 [file pharmaceuticals-19-00451-s001.zip]

Archive with 1 entries (1 files):
- pharmaceuticals-4171746-supplementary.pdf
